# Supplementary material for: Bacterial Genes in the Aphid Genome: Absence of Functional Gene Transfer from Buchnera to Its Host
Source: PLoS Genet. 2010 Feb 26;6(2):e1000827. doi: 10.1371/journal.pgen.1000827 (PMC2829048; doi:10.1371/journal.pgen.1000827)
Supplement: Table S3 — Scaffolds inferred to be of bacterial contaminants. (0.06 MB XLS) [file pgen.1000827.s008.xls]

## Sheet: Sheet1
Table S3. Scaffolds inferred to be of bacterial contaminants1
SCAFFOLD ID	Size of scaffold (nt)2	Bacterial-protein-like PPPs
		Number	Total size of ORFs (nt)	Ratio3	Accession of BLASTX top hit	Organism of BLASTX top hit
SCAFFOLD288	936	2	750	0.801282	YP_002634156	Staphylococcus carnosus subsp. carnosus TM300
SCAFFOLD474	1431	1	495	0.345912	YP_001907390	Erwinia tasmaniensis Et1/99
SCAFFOLD855	2663	4	2562	0.962073	ZP_03280472	Enterobacter cancerogenus ATCC 35316
SCAFFOLD937	1264	2	1176	0.93038	ZP_03282698	Enterobacter cancerogenus ATCC 35316
SCAFFOLD990	1935	2	1959	1.0124	ZP_02962158	Providencia stuartii ATCC 25827
SCAFFOLD1244	2396	4	2325	0.970367	YP_001337745	Klebsiella pneumoniae subsp. pneumoniae MGH 78578
SCAFFOLD1247	2674	3	1830	0.684368	ZP_05727703	Pantoea sp. At-9b
SCAFFOLD1736	1166	2	984	0.843911	ZP_04796691	Staphylococcus epidermidis W23144
SCAFFOLD1904	1224	1	921	0.752451	ZP_05732426	Pantoea sp. At-9b
SCAFFOLD2197	2530	3	2544	1.00553	ZP_04677139	Staphylococcus warneri L37603
SCAFFOLD2212	3703	4	2544	0.687011	ZP_05727736	Pantoea sp. At-9b
SCAFFOLD2279	2112	2	1446	0.684659	ZP_05732600	Pantoea sp. At-9b
SCAFFOLD2298	2767	2	1992	0.719913	ZP_05730857	Pantoea sp. At-9b
SCAFFOLD2376	1485	2	1191	0.80202	ZP_05728412	Pantoea sp. At-9b
SCAFFOLD2711	1605	3	1179	0.734579	ZP_05728847	Pantoea sp. At-9b
SCAFFOLD2752	913	1	513	0.561884	ZP_03834412	Citrobacter youngae ATCC 29220
SCAFFOLD2787	912	1	555	0.608553	ZP_03281841	Enterobacter cancerogenus ATCC 35316
SCAFFOLD2852	1055	1	1017	0.963981	YP_002560012	Macrococcus caseolyticus JCSC5402
SCAFFOLD2975	1156	1	1032	0.892734	ZP_03283730	Enterobacter cancerogenus ATCC 35316
SCAFFOLD31838	3596	3	2928	0.814238	ZP_05730814	Pantoea sp. At-9b
SCAFFOLD3191	2924	3	2928	1.00137	ZP_03281843	Enterobacter cancerogenus ATCC 35316
SCAFFOLD3205	5443	5	4773	0.876906	YP_174081	Bacillus clausii KSM-K16
SCAFFOLD3211	933	1	795	0.85209	YP_002873820	Pseudomonas fluorescens SBW25
SCAFFOLD3217	1401	3	1344	0.959315	YP_002560403	Macrococcus caseolyticus JCSC5402
SCAFFOLD3306	1548	2	1542	0.996124	ZP_04624175	Yersinia kristensenii ATCC 33638
SCAFFOLD3395	1486	1	231	0.155451	ZP_05728088	Pantoea sp. At-9b
SCAFFOLD3396	2219	3	2289	1.03155	YP_252566	Staphylococcus haemolyticus JCSC1435
SCAFFOLD3414	1692	2	1836	1.08511	ZP_05732559	Pantoea sp. At-9b
SCAFFOLD3717	4122	4	3195	0.775109	ZP_05401461	Clostridium difficile QCD-23m63
SCAFFOLD3860	1828	3	1686	0.922319	ZP_03987182	Staphylococcus aureus
SCAFFOLD4406	1334	1	1110	0.832084	ZP_05729035	Pantoea sp. At-9b
SCAFFOLD4457	979	2	837	0.854954	YP_001377133	Bacillus cereus subsp. cytotoxis NVH 391-98
SCAFFOLD4759	1525	1	903	0.592131	ZP_03280661	Enterobacter cancerogenus ATCC 35316
SCAFFOLD4817	965	1	594	0.615544	YP_001006310	Yersinia enterocolitica subsp. enterocolitica
SCAFFOLD4952	1898	2	1455	0.766596	ZP_04798188	Staphylococcus epidermidis W23144
SCAFFOLD5159	4343	5	3993	0.919411	ZP_05730372	Pantoea sp. At-9b
SCAFFOLD5489	1222	2	1089	0.891162	YP_001307839	Clostridium beijerinckii NCIMB 8052
SCAFFOLD5696	2751	4	2727	0.991276	ZP_05732579	Pantoea sp. At-9b
SCAFFOLD5699	3644	4	2814	0.772228	CAX55624	Erwinia pyrifoliae Ep1/96
SCAFFOLD5705	4227	5	3723	0.880767	ZP_05727411	Pantoea sp. At-9b
SCAFFOLD5878	1545	3	1458	0.943689	ZP_05732540	Pantoea sp. At-9b
SCAFFOLD5918	1473	2	1341	0.910387	ZP_03282869	Enterobacter cancerogenus ATCC 35316
SCAFFOLD6253	3572	4	3516	0.984323	ZP_05730411	Pantoea sp. At-9b
SCAFFOLD6280	1832	2	1794	0.979258	ZP_05729493	Pantoea sp. At-9b
SCAFFOLD6312	1074	2	1032	0.960894	ZP_05728889	Pantoea sp. At-9b
SCAFFOLD6338	899	2	768	0.854283	AAZ76228	Staphylococcus aureus
SCAFFOLD6402	1277	2	1263	0.989037	ZP_05727149	Pantoea sp. At-9b
SCAFFOLD6437	1350	2	1419	1.05111	ZP_05729527	Pantoea sp. At-9b
SCAFFOLD6491	2477	1	1014	0.409366	ZP_05730700	Pantoea sp. At-9b
SCAFFOLD6779	2415	4	2943	1.21863	ZP_05729985	Pantoea sp. At-9b
SCAFFOLD7125	11403	14	11553	1.01315	ZP_03282713	Enterobacter cancerogenus ATCC 35316
SCAFFOLD7228	5090	4	4407	0.865815	AAT90793	uncultured proteobacterium QS1
SCAFFOLD7292	866	2	849	0.98037	ZP_05728931	Pantoea sp. At-9b
SCAFFOLD7327	1597	2	1569	0.982467	YP_002769818	Brevibacillus brevis NBRC 100599
SCAFFOLD7443	1301	1	1050	0.807071	YP_001337736	Klebsiella pneumoniae subsp. pneumoniae MGH 78578
SCAFFOLD7662	3084	4	2664	0.863813	ZP_04868972	Staphylococcus aureus subsp. aureus TCH130
SCAFFOLD7755	2002	2	2049	1.02348	YP_001452801	Citrobacter koseri ATCC BAA-895
SCAFFOLD7811	1560	2	1290	0.826923	ZP_05730468	Pantoea sp. At-9b
SCAFFOLD7846	1466	1	1110	0.757162	BAF03595	Staphylococcus lugdunensis
SCAFFOLD7905	1464	2	1248	0.852459	YP_001178795	Enterobacter sp. 638
SCAFFOLD7908	1099	1	1098	0.99909	ZP_05730857	Pantoea sp. At-9b
SCAFFOLD7937	2692	2	2721	1.01077	ZP_04818289	Staphylococcus epidermidis M23864:W1
SCAFFOLD7953	1244	2	1389	1.11656	ZP_03283471	Enterobacter cancerogenus ATCC 35316
SCAFFOLD7984	1202	2	654	0.544093	YP_003002783	Dickeya zeae Ech1591
SCAFFOLD8251	1404	4	1353	0.963675	ZP_04944001	Burkholderia cenocepacia PC184
SCAFFOLD8255	1947	1	1680	0.862866	YP_001477379	Serratia proteamaculans 568
SCAFFOLD8287	1314	1	705	0.53653	YP_001480128	Serratia proteamaculans 568
SCAFFOLD8300	2262	2	1986	0.877984	ZP_05730366	Pantoea sp. At-9b
SCAFFOLD8301	954	1	585	0.613208	YP_001480143	Serratia proteamaculans 568
SCAFFOLD8303	876	1	702	0.80137	YP_001454479	Citrobacter koseri ATCC BAA-895
SCAFFOLD8313	2145	3	2121	0.988811	YP_001479227	Serratia proteamaculans 568
SCAFFOLD8317	2182	4	1971	0.9033	YP_001176243	Enterobacter sp. 638
SCAFFOLD8337	2393	3	2286	0.955286	YP_001476392	Serratia proteamaculans 568
SCAFFOLD8347	1055	2	1014	0.961137	YP_001480531	Serratia proteamaculans 568
SCAFFOLD8354	1231	2	999	0.811535	ZP_03086006	Escherichia coli O157:H7 str. EC4024
SCAFFOLD8379	14352	13	13881	0.967182	YP_001479244	Serratia proteamaculans 568
SCAFFOLD8391	1167	1	927	0.794344	YP_001480634	Serratia proteamaculans 568
SCAFFOLD8396	823	1	759	0.922236	YP_001478401	Serratia proteamaculans 568
SCAFFOLD8441	1324	2	1104	0.833837	ZP_02799462	Escherichia coli O157:H7
SCAFFOLD8443	1693	3	1605	0.948021	YP_001477609	Serratia proteamaculans 568
SCAFFOLD8446	975	1	372	0.381538	ZP_02360416	Burkholderia oklahomensis EO147
SCAFFOLD8447	1118	2	1149	1.02773	AAT90795	uncultured proteobacterium QS1
SCAFFOLD8460	1189	2	1053	0.885618	ZP_05732070	Pantoea sp. At-9b
SCAFFOLD8471	1701	3	1410	0.828924	ZP_04677896	Staphylococcus 7603
SCAFFOLD8477	1454	2	1071	0.736589	YP_001477622	Serratia proteamaculans 568
SCAFFOLD8479	1215	2	1248	1.02716	ZP_04560088	Citrobacter sp. 30_2
SCAFFOLD8491	1082	1	762	0.704251	YP_001480545	Serratia proteamaculans 568
SCAFFOLD8492	887	1	582	0.656144	YP_001476376	Serratia proteamaculans 568
SCAFFOLD8497	912	1	720	0.789474	YP_001566306	Delftia acidovorans SPH-1
SCAFFOLD8702	10669	11	9840	0.922298	YP_001479240	Serratia proteamaculans 568
SCAFFOLD8755	5879	5	5691	0.968022	YP_001479229	Serratia proteamaculans 568
SCAFFOLD8780	1384	2	1173	0.847543	ZP_03283709	Enterobacter cancerogenus ATCC 35316
SCAFFOLD8788	1667	2	1770	1.06179	YP_001479229	Serratia proteamaculans 568
SCAFFOLD8800	2214	2	2187	0.987805	ZP_03284119	Enterobacter cancerogenus ATCC 35316
SCAFFOLD8810	961	1	372	0.387097	ZP_03282755	Enterobacter cancerogenus ATCC 35316
SCAFFOLD8839	999	1	957	0.957958	YP_001176871	Enterobacter sp. 638
SCAFFOLD8843	2032	3	1896	0.933071	ZP_03284136	Enterobacter cancerogenus ATCC 35316
SCAFFOLD8846	1818	3	1605	0.882838	ZP_03282759	Enterobacter cancerogenus ATCC 35316
SCAFFOLD8849	1031	1	807	0.782735	ZP_03282750	Enterobacter cancerogenus ATCC 35316
SCAFFOLD8853	1185	1	1080	0.911392	ZP_03282752	Enterobacter cancerogenus ATCC 35316
SCAFFOLD8877	2118	2	2130	1.00567	YP_002404297	Escherichia coli
SCAFFOLD8879	1557	1	1554	0.998073	YP_002238889	Klebsiella pneumoniae 342
SCAFFOLD8885	1178	1	1038	0.881154	ZP_03282699	Enterobacter cancerogenus ATCC 35316
SCAFFOLD8887	1049	1	249	0.237369	ZP_03282754	Enterobacter cancerogenus ATCC 35316
SCAFFOLD8908	1270	1	1020	0.80315	ZP_03284596	Enterobacter cancerogenus ATCC 35316
SCAFFOLD8918	1588	3	1584	0.997481	ZP_05730898	Pantoea sp. At-9b
SCAFFOLD8919	1007	2	966	0.959285	YP_002917446	Klebsiella pneumoniae NTUH-K2044
SCAFFOLD8926	2065	2	2100	1.01695	ZP_03284139	Enterobacter cancerogenus ATCC 35316
SCAFFOLD8932	2313	3	2253	0.97406	YP_301014	Staphylococcus saprophyticus subsp. saprophyticus ATCC 15305
SCAFFOLD8953	967	1	738	0.763185	YP_001176913	Enterobacter sp. 638
SCAFFOLD8957	1045	2	1056	1.01053	ZP_03282719	Enterobacter cancerogenus ATCC 35316
SCAFFOLD8962	5579	4	5097	0.913605	YP_002917357	Klebsiella pneumoniae NTUH-K2044
SCAFFOLD8970	3124	3	2400	0.768246	ZP_02911554	Burkholderia ambifaria MEX-5
SCAFFOLD8987	3115	3	3180	1.02087	AAT90800	uncultured proteobacterium QS1
SCAFFOLD8988	1063	2	951	0.894638	YP_001479323	Serratia proteamaculans 568
SCAFFOLD8993	861	1	858	0.996516	AAT90803	uncultured proteobacterium QS1
SCAFFOLD8998	2143	3	768	0.358376	ZP_04560722	Citrobacter sp. 30_2
SCAFFOLD9216	3048	4	2961	0.971457	NP_299041	Xylella fastidiosa 9a5c
SCAFFOLD9233	7574	7	7131	0.94151	ZP_03282736	Enterobacter cancerogenus ATCC 35316
SCAFFOLD9392	1039	1	1035	0.99615	ZP_05730402	Pantoea sp. At-9b
SCAFFOLD9403	1883	1	1653	0.877854	ZP_05727712	Pantoea sp. At-9b
SCAFFOLD9404	1298	2	714	0.550077	AAP33390	Bacillus thuringiensis serovar aizawai
SCAFFOLD9897	1125	1	801	0.712	ZP_04797769	Staphylococcus epidermidis W23144
SCAFFOLD9925	2376	2	1803	0.758838	ZP_05732029	Pantoea sp. At-9b
SCAFFOLD10259	5824	4	6135	1.0534	NP_670966	Yersinia pestis KIM
SCAFFOLD10280	2398	2	3330	1.38866	YP_071046	Yersinia pseudotuberculosis IP 32953
SCAFFOLD10768	6678	7	5049	0.756065	ZP_04562040	Citrobacter sp. 30_2
SCAFFOLD10954	1827	2	1569	0.858785	ZP_05729063	Pantoea sp. At-9b
SCAFFOLD11181	1878	2	2058	1.09585	YP_001479273	Serratia proteamaculans 568
SCAFFOLD11298	1316	1	1095	0.832067	YP_001052677	Shewanella baltica OS155
SCAFFOLD11348	1643	2	1386	0.843579	ZP_05731679	Pantoea sp. At-9b
SCAFFOLD11358	2035	2	1620	0.796069	EEW41930	Klebsiella pneumoniae subsp. rhinoscleromatis ATCC 13884
SCAFFOLD11728	4327	5	3375	0.779986	ZP_05727636	Pantoea sp. At-9b
SCAFFOLD11731	2137	2	2175	1.01778	ZP_05730209	Pantoea sp. At-9b
SCAFFOLD11751	3276	5	3048	0.930403	YP_155465	Idiomarina loihiensis L2TR
SCAFFOLD11811	1222	2	1050	0.859247	ZP_03282485	Enterobacter cancerogenus ATCC 35316
SCAFFOLD12375	1359	2	969	0.713024	YP_302486	Staphylococcus saprophyticus subsp. saprophyticus ATCC 15305
SCAFFOLD12377	1170	1	795	0.679487	YP_252662	Staphylococcus haemolyticus JCSC1435
SCAFFOLD12380	1616	1	870	0.538366	ZP_05731441	Pantoea sp. At-9b
SCAFFOLD12409	1941	2	1725	0.888717	ZP_03284488	Enterobacter cancerogenus ATCC 35316
SCAFFOLD12491	1151	1	330	0.286707	YP_002238422	Klebsiella pneumoniae 342
SCAFFOLD12672	4955	5	4098	0.827043	YP_300622	Staphylococcus saprophyticus subsp. saprophyticus ATCC 15305
SCAFFOLD12686	3252	4	3228	0.99262	ZP_05730039	Pantoea sp. At-9b
SCAFFOLD12711	3137	4	2655	0.84635	ZP_03086469	Escherichia coli O157:H7
SCAFFOLD12879	2447	2	2181	0.891295	ZP_05731423	Pantoea sp. At-9b
SCAFFOLD12893	1578	2	1617	1.02471	ZP_03281502	Enterobacter cancerogenus ATCC 35316
SCAFFOLD13214	3488	3	3396	0.973624	ZP_05727972	Pantoea sp. At-9b
SCAFFOLD13494	1269	3	1296	1.02128	ZP_05728712	Pantoea sp. At-9b
SCAFFOLD13776	1901	2	1821	0.957917	ZP_05731458	Pantoea sp. At-9b
SCAFFOLD13914	1523	3	1455	0.955351	ZP_05729459	Pantoea sp. At-9b
SCAFFOLD14210	3117	4	2406	0.771896	ZP_03282854	Enterobacter cancerogenus ATCC 35316
SCAFFOLD14236	1957	3	1776	0.907511	ZP_03282708	Enterobacter cancerogenus ATCC 35316
SCAFFOLD14257	1666	3	1659	0.995798	ZP_01168781	Bacillus sp. NRRL B-14911
SCAFFOLD14272	1798	3	1599	0.889321	ZP_05730268	Pantoea sp. At-9b
SCAFFOLD14321	1558	2	1524	0.978177	ZP_05732476	Pantoea sp. At-9b
SCAFFOLD14423	980	2	927	0.945918	ZP_05730910	Pantoea sp. At-9b
SCAFFOLD14443	2091	1	1806	0.863702	ZP_05726863	Pantoea sp. At-9b
SCAFFOLD14467	1354	2	1413	1.04357	ZP_05732494	Pantoea sp. At-9b
SCAFFOLD14687	2336	2	2106	0.901541	ZP_05732066	Pantoea sp. At-9b
SCAFFOLD14776	992	1	990	0.997984	ZP_04560052	Citrobacter sp. 30_2
SCAFFOLD14963	1697	3	1758	1.03595	ZP_05729805	Pantoea sp. At-9b
SCAFFOLD15086	4730	5	4401	0.930444	ZP_03282740	Enterobacter cancerogenus ATCC 35316
SCAFFOLD15104	8487	9	8001	0.942736	YP_001353573	Janthinobacterium sp. Marseille
SCAFFOLD15108	3008	4	3216	1.06915	ZP_05727691	Pantoea sp. At-9b
SCAFFOLD15132	1148	1	1089	0.948606	YP_001177835	Enterobacter sp. 638
SCAFFOLD15170	1501	1	1419	0.94537	ZP_04817218	Staphylococcus epidermidis M23864:W1
SCAFFOLD15432	2435	1	780	0.320329	ZP_03280973	Enterobacter cancerogenus ATCC 35316
SCAFFOLD15439	2783	5	3591	1.29033	YP_001164016	Yersinia pestis Pestoides F
SCAFFOLD15457	5000	5	3036	0.6072	ZP_03284118	Enterobacter cancerogenus ATCC 35316
SCAFFOLD15542	794	2	678	0.853904	YP_003016429	Pectobacterium carotovorum subsp. carotovorum PC1
SCAFFOLD15544	1305	1	1092	0.836782	ZP_03827326	Pectobacterium carotovorum subsp. brasiliensis PBR1692
SCAFFOLD15596	1876	3	1851	0.986674	YP_002635229	Staphylococcus carnosus subsp. carnosus TM300
SCAFFOLD15598	2749	2	2310	0.840306	ZP_03280624	Enterobacter cancerogenus ATCC 35316
SCAFFOLD15841	8449	7	6060	0.717245	ZP_04627387	Yersinia bercovieri ATCC 43970
SCAFFOLD16147	2138	2	1881	0.879794	ZP_05726931	Pantoea sp. At-9b
SCAFFOLD16197	1508	2	1101	0.730106	YP_002560170	Macrococcus caseolyticus JCSC5402
SCAFFOLD16494	1095	2	1107	1.01096	YP_002560249	Macrococcus caseolyticus JCSC5402
SCAFFOLD16500	1032	1	1032	1	ZP_03836152	Citrobacter youngae ATCC 29220
SCAFFOLD16583	925	2	921	0.995676	YP_174023	Bacillus clausii KSM-K16
SCAFFOLD16585	1127	2	1122	0.995563	YP_174023	Bacillus clausii KSM-K16
SCAFFOLD16614	2201	2	2148	0.97592	ZP_05728521	Pantoea sp. At-9b
SCAFFOLD16986	1434	2	1440	1.00418	ZP_05729830	Pantoea sp. At-9b
SCAFFOLD17031	1205	2	1017	0.843983	BAA34540	Staphylococcus aureus
SCAFFOLD17033	805	1	504	0.626087	YP_300408	Staphylococcus saprophyticus subsp. saprophyticus ATCC 15305
SCAFFOLD17091	1155	2	927	0.802597	ZP_05727244	Pantoea sp. At-9b
SCAFFOLD17426	4245	3	3249	0.765371	ZP_03284122	Enterobacter cancerogenus ATCC 35316
SCAFFOLD17447	3268	2	2721	0.832619	ZP_03282698	Enterobacter cancerogenus ATCC 35316
SCAFFOLD17461	2997	4	2562	0.854855	ZP_05728815	Pantoea sp. At-9b
SCAFFOLD17508	2184	3	1875	0.858516	ZP_05729077	Pantoea sp. At-9b
SCAFFOLD17623	1440	2	1137	0.789583	ZP_05732203	Pantoea sp. At-9b
SCAFFOLD17660	2777	5	2541	0.915016	YP_002635017	Staphylococcus carnosus subsp. carnosus TM300
SCAFFOLD18059	1513	1	1104	0.729676	ZP_05730280	Pantoea sp. At-9b
SCAFFOLD18081	1357	3	1398	1.03021	ZP_05731753	Pantoea sp. At-9b
SCAFFOLD18650	954	1	714	0.748428	YP_001176065	Enterobacter sp. 638
SCAFFOLD18706	936	1	609	0.650641	ZP_05728409	Pantoea sp. At-9b
SCAFFOLD18991	877	2	861	0.981756	YP_052083	Pectobacterium atrosepticum SCRI1043
SCAFFOLD19119	862	1	861	0.99884	ZP_03281571	Enterobacter cancerogenus ATCC 35316
SCAFFOLD19184	855	1	393	0.459649	ZP_05732576	Pantoea sp. At-9b
SCAFFOLD19313	841	1	618	0.734839	ZP_03281841	Enterobacter cancerogenus ATCC 35316
SCAFFOLD19317	841	1	837	0.995244	ZP_03284144	Enterobacter cancerogenus ATCC 35316
SCAFFOLD19450	826	1	729	0.882567	ZP_05730662	Pantoea sp. At-9b
SCAFFOLD19491	823	1	663	0.805589	ZP_03282755	Enterobacter cancerogenus ATCC 35316
SCAFFOLD19516	820	1	534	0.65122	EEC84777	Enterobacter sp. 638
SCAFFOLD19540	818	1	816	0.997555	ZP_03284547	Enterobacter cancerogenus ATCC 35316
SCAFFOLD19563	816	1	738	0.904412	ZP_03281560	Enterobacter cancerogenus ATCC 35316
SCAFFOLD19571	815	1	396	0.48589	ZP_04637023	Yersinia intermedia ATCC 29909
SCAFFOLD19612	810	1	810	1	YP_001477617	Serratia proteamaculans 568
SCAFFOLD19637	806	2	912	1.13151	YP_001477815	Serratia proteamaculans 568
SCAFFOLD19642	806	1	330	0.409429	ZP_03283574	Enterobacter cancerogenus ATCC 35316
SCAFFOLD19676	802	2	789	0.983791	YP_002225170	Salmonella enterica subsp. enterica serovar Gallinarum str. 287/91
SCAFFOLD19694	800	2	621	0.77625	AAT50019	Pseudomonas aeruginosa
SCAFFOLD19704	799	2	732	0.916145	YP_001476441	Serratia proteamaculans 568
SCAFFOLD19714	797	2	684	0.858218	AAM84582	Yersinia pestis KIM
SCAFFOLD19738	795	1	684	0.860377	YP_001440504	Enterobacter sakazakii ATCC BAA-894
SCAFFOLD19744	794	2	1287	1.62091	YP_001338833	Klebsiella pneumoniae subsp. pneumoniae MGH 78578
SCAFFOLD19761	791	1	456	0.576485	ZP_03284144	Enterobacter cancerogenus ATCC 35316
SCAFFOLD19771	790	1	708	0.896203	ZP_03282673	Enterobacter cancerogenus ATCC 35316
SCAFFOLD19776	790	1	741	0.937975	ZP_03085896	Escherichia coli O157:H7 str. EC4024
SCAFFOLD19798	787	2	798	1.01398	YP_001480880	Serratia proteamaculans 568
SCAFFOLD19800	787	1	786	0.998729	YP_001480688	Serratia proteamaculans 568
SCAFFOLD19860	781	1	627	0.802817	YP_001477750	Serratia proteamaculans 568
SCAFFOLD19870	780	1	771	0.988462	ZP_03281147	Enterobacter cancerogenus ATCC 35316
SCAFFOLD19871	780	1	480	0.615385	YP_001565906	Delftia acidovorans SPH-1
SCAFFOLD19892	777	1	675	0.868726	ZP_03280941	Enterobacter cancerogenus ATCC 35316
SCAFFOLD19897	777	3	675	0.868726	YP_002383011	Escherichia fergusonii ATCC 35469
SCAFFOLD19901	776	1	549	0.707474	ABC54997	Serratia marcescens
SCAFFOLD19909	776	1	774	0.997423	EEW42318	Klebsiella pneumoniae subsp. rhinoscleromatis ATCC 13884
SCAFFOLD19911	776	1	675	0.869845	AAM90723	Salmonella typhi
SCAFFOLD19926	775	1	708	0.913548	ZP_02347984	Salmonella enterica subsp. enterica serovar Saintpaul str. SARA29
SCAFFOLD19937	774	1	678	0.875969	YP_001175028	Enterobacter sp. 638
SCAFFOLD19968	771	1	459	0.595331	YP_002981690	Ralstonia pickettii 12D
SCAFFOLD19971	771	1	477	0.618677	YP_001480360	Serratia proteamaculans 568
SCAFFOLD19992	769	1	723	0.940182	YP_001176039	Enterobacter sp. 638
SCAFFOLD19993	769	1	567	0.737321	ZP_05732391	Pantoea sp. At-9b
SCAFFOLD19994	769	1	465	0.604681	YP_001454358	Citrobacter koseri ATCC BAA-895
SCAFFOLD20005	767	1	669	0.872229	YP_002560012	Macrococcus caseolyticus JCSC5402
SCAFFOLD20029	764	2	573	0.75	YP_001477701	Serratia proteamaculans 568
SCAFFOLD20032	764	1	669	0.875654	YP_217572	Salmonella enterica subsp. enterica Choleraesuis str. SC-B67
SCAFFOLD20054	761	1	615	0.808147	YP_335468	Burkholderia pseudomallei 1710b
SCAFFOLD20061	760	2	729	0.959211	ZP_02347985	Salmonella enterica subsp. enterica serovar Saintpaul str. SARA29
SCAFFOLD20063	759	2	936	1.2332	YP_001480667	Serratia proteamaculans 568
SCAFFOLD20079	758	1	552	0.728232	YP_001451444	Escherichia coli E24377A
SCAFFOLD20085	757	1	342	0.451783	P52989	Serratia liquefaciens
SCAFFOLD20090	757	2	759	1.00264	YP_001176705	Enterobacter sp. 638
SCAFFOLD20092	756	1	237	0.313492	ACV76394	Zymomonas mobilis subsp. mobilis
SCAFFOLD20095	756	2	705	0.93254	ACI84051	Escherichia coli
SCAFFOLD20100	756	1	519	0.686508	YP_001174806	Enterobacter sp. 638
SCAFFOLD20101	755	1	753	0.997351	YP_001478321	Serratia proteamaculans 568
SCAFFOLD20108	754	1	630	0.835544	YP_001477570	Serratia proteamaculans 568
SCAFFOLD20136	751	1	534	0.711052	ZP_05727703	Pantoea sp. At-9b
SCAFFOLD20143	750	2	747	0.996	YP_253397	Staphylococcus haemolyticus JCSC1435
SCAFFOLD20179	746	1	549	0.735925	YP_001479065	Serratia proteamaculans 568
SCAFFOLD20196	744	1	741	0.995968	YP_001478039	Serratia proteamaculans 568
SCAFFOLD20203	744	1	741	0.995968	YP_001455251	Citrobacter koseri ATCC BAA-895
SCAFFOLD20209	743	2	639	0.860027	ACB55419	Enterobacter cloacae
SCAFFOLD20215	743	1	633	0.851952	YP_001477511	Serratia proteamaculans 568
SCAFFOLD20226	741	1	741	1	EEW42318	Klebsiella pneumoniae subsp. rhinoscleromatis ATCC 13884
SCAFFOLD20229	740	2	735	0.993243	YP_001479677	Serratia proteamaculans 568
SCAFFOLD20231	740	1	582	0.786486	YP_001177698	Enterobacter sp. 638
SCAFFOLD20268	736	1	708	0.961957	ZP_04656615	Salmonella enterica subsp. enterica serovar Tennessee str. CDC07-0191
SCAFFOLD20293	734	1	507	0.690736	ZP_04617348	Yersinia ruckeri
SCAFFOLD20299	733	1	714	0.974079	AAC82333	Serratia liquefaciens
SCAFFOLD20305	732	1	732	1	ZP_04677898	Staphylococcus warneri L37603
SCAFFOLD20315	732	2	1458	1.9918	YP_001480880	Serratia proteamaculans 568
SCAFFOLD20333	730	1	330	0.452055	YP_002238422	Klebsiella pneumoniae 342
SCAFFOLD20337	729	1	552	0.757202	ZP_03282445	Enterobacter cancerogenus ATCC 35316
SCAFFOLD20345	729	1	603	0.82716	YP_252183	Staphylococcus haemolyticus JCSC1435
SCAFFOLD20363	727	1	603	0.829436	YP_001476694	Serratia proteamaculans 568
SCAFFOLD20370	726	1	606	0.834711	YP_001479323	Serratia proteamaculans 568
SCAFFOLD20374	726	1	672	0.92562	ZP_04627360	Yersinia bercovieri ATCC 43970
SCAFFOLD20384	725	1	714	0.984828	YP_001477271	Serratia proteamaculans 568
SCAFFOLD20385	725	2	756	1.04276	ZP_03821888	Acinetobacter sp.
SCAFFOLD20408	723	2	1026	1.41909	YP_001480016	Serratia proteamaculans 568
SCAFFOLD20414	722	1	720	0.99723	YP_001480787	Serratia proteamaculans 568
SCAFFOLD20418	722	1	606	0.839335	YP_001476694	Serratia proteamaculans 568
SCAFFOLD20432	721	2	840	1.16505	ZP_03283597	Enterobacter cancerogenus ATCC 35316
SCAFFOLD20475	717	1	516	0.719665	YP_002386009	Escherichia coli
SCAFFOLD20496	715	1	213	0.297902	YP_001477100	Serratia proteamaculans 568
SCAFFOLD20545	709	1	579	0.816643	ZP_03281620	Enterobacter cancerogenus ATCC 35316
SCAFFOLD20570	707	1	645	0.912306	YP_001175546	Enterobacter sp. 638
SCAFFOLD20585	705	1	399	0.565957	NP_994354	Yersinia pestis biovar Microtus str. 91001
SCAFFOLD20600	704	1	408	0.579545	YP_001479557	Serratia proteamaculans 568
SCAFFOLD20622	703	1	564	0.802276	ZP_03282738	Enterobacter cancerogenus ATCC 35316
SCAFFOLD20644	701	1	531	0.757489	YP_001477503	Serratia proteamaculans 568
SCAFFOLD20649	700	2	606	0.865714	YP_001477152	Serratia proteamaculans 568
SCAFFOLD20747	692	1	213	0.307803	YP_003038953	Photorhabdus asymbiotica
SCAFFOLD20749	692	1	444	0.641618	AAT90804	uncultured proteobacterium QS1
SCAFFOLD20767	690	1	504	0.730435	YP_001175314	Enterobacter sp. 638
SCAFFOLD20783	689	1	687	0.997097	YP_612027	Silicibacter sp. TM1040
SCAFFOLD20791	688	2	720	1.04651	ZP_03281147	Enterobacter cancerogenus ATCC 35316
SCAFFOLD20832	684	1	588	0.859649	YP_001480564	Serratia proteamaculans 568
SCAFFOLD20845	683	1	516	0.75549	YP_001476327	Serratia proteamaculans 568
SCAFFOLD20893	681	1	417	0.612335	YP_002351759	Listeria monocytogenes HCC23
SCAFFOLD20947	677	1	480	0.70901	YP_001477730	Serratia proteamaculans 568
SCAFFOLD21032	671	1	669	0.997019	YP_001477679	Serratia proteamaculans 568
SCAFFOLD21049	669	2	627	0.93722	ZP_03281302	Enterobacter cancerogenus ATCC 35316
SCAFFOLD21123	665	2	660	0.992481	NP_286105	Escherichia coli O157:H7
SCAFFOLD21144	663	2	582	0.877828	YP_002560012	Macrococcus caseolyticus JCSC5402
SCAFFOLD21234	657	1	435	0.6621	ZP_03281682	Enterobacter cancerogenus ATCC 35316
SCAFFOLD21267	655	1	441	0.673282	ZP_05380042	Thermoanaerobacter mathranii subsp. mathranii str. A3
SCAFFOLD21378	646	1	330	0.510836	YP_002238422	Klebsiella pneumoniae 342
SCAFFOLD21393	645	2	912	1.41395	YP_001477664	Serratia proteamaculans 568
SCAFFOLD21605	629	1	627	0.99682	ZP_03283730	Enterobacter cancerogenus ATCC 35316
SCAFFOLD21628	626	2	474	0.757188	ZP_05730942	Pantoea sp. At-9b
SCAFFOLD21633	626	2	708	1.13099	YP_001476523	Serratia proteamaculans 568
SCAFFOLD21650	624	1	582	0.932692	YP_493044	Staphylococcus aureus subsp. aureus USA300_FPR3757
SCAFFOLD21655	623	1	468	0.751204	ZP_03281560	Enterobacter cancerogenus ATCC 35316
SCAFFOLD21719	618	1	432	0.699029	YP_001480564	Serratia proteamaculans 568
SCAFFOLD21752	614	1	612	0.996743	ZP_03284144	Enterobacter cancerogenus ATCC 35316
SCAFFOLD21842	607	1	603	0.99341	ZP_04677117	Staphylococcus warneri L37603
SCAFFOLD21874	603	1	390	0.646766	YP_001477748	Serratia proteamaculans 568
SCAFFOLD21895	601	1	600	0.998336	YP_001480076	Serratia proteamaculans 568
SCAFFOLD21922	597	1	324	0.542714	EEW43260	Klebsiella pneumoniae subsp. rhinoscleromatis ATCC 13884
SCAFFOLD22019	584	1	510	0.873288	YP_001476523	Serratia proteamaculans 568
SCAFFOLD22051	581	1	579	0.996558	YP_003211349	Cronobacter turicensis
SCAFFOLD22073	576	1	429	0.744792	YP_001178102	Enterobacter sp. 638
SCAFFOLD22202	556	1	555	0.998201	YP_001480652	Serratia proteamaculans 568
SCAFFOLD22212	553	1	549	0.992767	EEW38992	Klebsiella pneumoniae subsp. rhinoscleromatis ATCC 13884
SCAFFOLD22260	541	1	537	0.992606	YP_001480652	Serratia proteamaculans 568
SCAFFOLD22267	539	1	345	0.640074	YP_001178048	Enterobacter sp. 638
SCAFFOLD22275	536	1	510	0.951493	YP_002634156	Staphylococcus carnosus subsp. carnosus TM300
SCAFFOLD22288	531	1	354	0.666667	YP_001476441	Serratia proteamaculans 568
SCAFFOLD22330	517	1	372	0.719536	YP_001477146	Serratia proteamaculans 568
SCAFFOLD22391	491	1	489	0.995927	YP_001480531	Serratia proteamaculans 568
SCAFFOLD22394	490	2	426	0.869388	YP_001453578	Citrobacter koseri ATCC BAA-895
SCAFFOLD22415	479	1	264	0.551148	YP_002467994	Buchnera aphidicola str. 5A (Acyrthosiphon pisum)
SCAFFOLD22428	473	1	471	0.995772	YP_001480652	Serratia proteamaculans 568
SCAFFOLD22508	420	1	201	0.478571	YP_002638549	Salmonella enterica subsp. enterica serovar Paratyphi C strain RKS4594
SCAFFOLD22509	419	1	336	0.801909	YP_001453886	Citrobacter koseri ATCC BAA-895
SCAFFOLD22543	394	1	303	0.769036	YP_002238999	Klebsiella pneumoniae 342
SCAFFOLD22550	388	1	264	0.680412	YP_001176905	Enterobacter sp. 638
1 Essentially all PPPs in these scaffolds are more similar to bacterial proteins than to invertebarate proteins. Genomic features (e.g. proximity of ORFs, no introns) also suggest that they are parts of bacterial genomes.
2 Ns were not counted.
3 Ratio of the total length of ORFs to the length of the scaffold. Some of the values are larger than 1.0 because of overlapping ORFs.
